# Supplementary material for: The role of Enterococcus spp. and multidrug-resistant bacteria causing pyogenic liver abscesses
Source: BMC Infect Dis. 2017 Jun 26;17:450. doi: 10.1186/s12879-017-2543-1 (PMC5485679; doi:10.1186/s12879-017-2543-1)
Supplement: Supplementary file 1 — Overview of bacterial isolates and their susceptibility profile. (XLSX 68 kb) [file 12879_2017_2543_MOESM1_ESM.xlsx]

## Sheet: SI Table 1A
Abbreviations
Abbreviation	Full name
Amox/Clav:	amoxicillin/clavluanic acid
Pip/Taz.	piperacillin/tazobactam
TMP/SMX	trimethoprim/sulfamethoxazole
R	resistant
I	intermediate
S	susceptible

## Sheet: SI Table 1B
Overview of bacterial isolates and their susceptability profile
patient#	bacterial isolate	Penicillin	Oxacillin	Ampicillin	Amox/Clav	Piperacillin	Pip/Taz	Cefazoline	Cefuroxime	Ceftazidime	Cefepime	Cefotaxime	Ceftriaxone	Eryhtromycin	Imipenem	Meropenem	Gentamicin	Tobramycin	Tetracycline	Minocycline	Tigecycline	Vancomycin	Teicoplanin	Clindamycin	TMP/SMX	Fosfomycin	Levofloxacin	Ciprofloxacin	Moxifloxacin	Rifampicin	Metronidazol	Amikacin	Colistin	Linezolid	Daptomycin	Nitrofuratoin	Aztreonam
1	Escherichia coli			S	S		S		S			S	S	S	S	S	S	S			S				S		S	S
2	Enterococcus spp.			R	R		R							S	R		S		S			S					R
3	no isolates
4	Staphylococcus aureus	R	S						S					S			S		S					S			S			S
5	Escherichia coli			R	R		R		R			R			S	S	S	S			R				R	S	R	R					S
5	Stenotrophomonas spp.						R			S	R				R	R	R	R	R						S		R	R
6	Kebsiella spp.			R	R		R		R			R	R		S	S	R	R			S				R		S	S
6	Enterococcus spp.			R	R		R							R	R		S		R		S	R	S				R							S	S
7	Kebsiella spp.			R	R		R		R			R			S	S	R				I				S	R	R	R								R
8	Escherichia coli			R	I		S		I			S			S	S	S				S				S	S	R	R
9	Anaerobes
10	Escherichia coli			S	S		S		S			S			S	S	S				S				S	S	S	S
10	Enterococcus spp.			R	R		R							R	R		S		S		S		S				R							S
11	other gram negativ species			R	R		R		I			S			R	I	S				S				S		S	S
11	Kebsiella spp.			R	S		S		S			S			S	S	S				S				S	S	S	S
12	Escherichia coli			R	I		S		I			S			S	S	S				S				R	S	S	S
13	Escherichia coli			R	R		I		R			R			S	S	R				S				R	S	R	R
13	Enterococcus spp.			S	S		S							R	S		R		R		S		S				R							S
14	Anaerobes
15	Coagulase negative Staphylococci	R	R						R					R			R		S		S	S		R	R	R	R			S				S
16	Kebsiella spp.			R	S		S		I			S			S	S	S	S			R				S	S	S	S
16	other Enterbacteriaceae			R	R		S	R	R	S	S	S			S	S	S	S			S				S	S	S	S
17	Enterococcus spp.			R	R		R							R	R		S		S		S	R	R				R							S	S
18	Escherichia coli			R	R		I		S			S			S	S	S				S				R	S	R	R
19	Enterococcus spp.			R	R									R	R				R		S	S					R			R				S
19	Viridans Streptococci	S		S	S		S	S	S			S	S	S			R		S			S		S	S		S
20	Group A Streptococci	S		S	S		S	S	S			S	S	R			R		S			S		R	S		S
21	Escherichia coli			R	R		I		R			S			S	S	S				I				R	S	I	S
21	Stenotrophomonas spp.					R	R			S	R				R	R	R	R		S					S		S	S	S
22	other Enterbacteriaceae			R	S		S		R			S			I	S	S				R				S	S	S	S
22	other Enterbacteriaceae			R	R		R		R			R			S	S	R				I				R	S	R	R
22	Enterococcus spp.			S	S		S							I	S		S		S		S	S	S				S							S
23	other gram positive species	S						S	S					S			S		S			S		S	S		S			S
24	Enterococcus spp.			S	S		S							S	S		S		S			S					S
25	Enterococcus spp.			R	R		R							R	R		R		R		S	R	R				R							S
26	Escherichia coli			S	S		S		S			S	S		S	S	S	S			S				S		S	S
26	Enterococcus spp.			S	S		S							S	S				S		S	S	S				S			S				S
27	Enterococcus spp.			S	S		S							I	S		S		S		S	S	S				S							S
27	Kebsiella spp.			R	S		S		S			S	S		S	S	S	S			S				S		S	S
28	Viridans Streptococci	S		S	S		S	S	S			S	S	S			R		S			S		S	S		S
29	Enterococcus spp.			R	R		R							R	R		S		S		S	S	S				I							S	R
29	Pseudomonas spp.					S	S			S	S				S	S	S	S								R	S	S				S	S	S
29	Enterococcus spp.			S	S		S							S	S		S		S		S	S	S				S							S
30	Kebsiella spp.			R	R		R		R			R			S	S	R				S				R	S	S	S
30	Escherichia coli			R	R				R			R			S	S	R				S				R	S	S	S
30	Enterococcus spp.			R	R		R							R	R		R		R		S	S	S				R							S
31	Escherichia coli			R	R		I		I			S			S	S	S	S			S				R	S	R	R
31	Enterococcus spp.			S	S		S							S	S		S		S		S	S	S				S							S
32	no isolates
33	Escherichia coli			S	S		S		S			S			S	S	S				S				S	S	S	S
34	Kebsiella spp.
35	Escherichia coli			R	R		R		R			R			S	S	S				S				S	S	S	S
35	Enterococcus spp.			R	R		R							R	R				S		S	R	S				R							S	S
36	Escherichia coli			S	S		S		S			S			S	S	S				S				S	S	S	S
36	Enterococcus spp.			R	R		R							R	R				S		S	S	S				R							S
37	Viridans Streptococci	S		S	S		S	S	S			S	S	S			R					S		S	S		S
38	Kebsiella spp.			R	S		S		I			S	S		S	S	S	S			R				S		S	S
38	Enterococcus spp.			R	R		R							S	R		S		S		S	R	S		S		R	S						S
38	Stenotrophomonas spp.					R	R			S	R				R	R	R	R	R	S					S		S	I	S
39	Coagulase negative Staphylococci	R	R					R	R					S			S		R			S		S	S	S	R			S
40	no isolates
41	Escherichia coli			R	R		R		R			R	R		S	S	S	S			S				R		R	R
42	Enterococcus spp.			R	R		R							S	R		R		S		S	S	S				R							S
42	Coagulase negative Staphylococci	R	R					R	R					R			S		S		S	S	S	R	S	S	I			S				S
43	Escherichia coli			R	R		R		R			R			S	S	S				S				S	S	R	R
43	Enterococcus spp.			R	R									R	R				S		S	R	S				R							S	S
43	Pseudomonas spp.					R	R			R	S				R	R	S	S								S		R				S	S
44	Enterococcus spp.			R	R		R							R	R		S		S		S	S	S				R							S
44	Pseudomonas spp.					S	S			S	S				S	S	S	S								R						S	S
44	other Enterbacteriaceae			R	R	S	S	R	R	S	S				S	S	S				S				S	S	S	S
45	Coagulase negative Staphylococci	S		S	S		S	S	S			S	S	S			R		S			S		S	S	S
45	Enterococcus spp.			R	R										R				I		S	S					R			R				S
46	Kebsiella spp.			R	S		S		S			S			S	S	S				S				S	S	S	S
46	Kebsiella spp.			R	I		S		I			S			S	S	S				S				S	S	S
47	no isolates
48	Enterococcus spp.			R	R		R							R	R		R		R			S	S				R							S
48	other Enterbacteriaceae			R	R		R		R			R	R		S	S	S	S			R				S		S	S
49	Enterococcus spp.			S	S		S							S	S				R			S	S				S							S
49	Kebsiella spp.			R	I		S		S			S			S	S	S	S			S				S	R	S	S				S	S
49	Escherichia coli			I	S		S		S			S			S	S	S	S							S		S	S
50	Enterococcus spp.			R	R		R							R	R				R		S	S	S				R			R				S
50	Escherichia coli			R	R		I		R			S	S		S	S	S	S			S				S		R	R
51	Coagulase negative Staphylococci	R	R					R	R					S			S		R		S	S	S	S	S	S	R			S				S
51	Kebsiella spp.			R	R	I			R			R			S	S	S				R				R	R	R	R
51	other gram negativ species			R		S				R	I				S	S	S										S	S				S
52	Coagulase negative Staphylococci	R	R					R	R					S			S		S		S	S	I	S	S	S	R			S				S
52	Acinetobacter spp.									I		R			S	S	S								S	R	S	S
52	Viridans Streptococci	S		S	S		S	S	S			S	S	R			R		S			S		S	S		R
53	Escherichia coli			R	S		S		S						S	S	S	S							S	S	S	S
54	other gram negativ species	I											S		S									R	S		S	S
54	Anaerobes	S					S								S							S		S
55	Enterococcus spp.			R	R		R							R	R		S		S		S	R	S				R							S	S
55	Coagulase negative Staphylococci	R	R					R	R					R			R		S		S	S		R	R	R	R			R				S
56	Enterococcus spp.			R	R		R							R	R		R		R			R	I				R							I	S
56	Pseudomonas spp.						R			I	I				R	R	S	S								S	R	R				S	S
56	other Enterbacteriaceae			R	R	R	R	R	R	R	S	R	R		S	S	S	S			R				S		S	S
57	no isolates
58	Anaerobes	S					S								S	S
58	other Enterbacteriaceae			R	R	I	S	R	R	S	S	S			I	S	S				S				S	R	S	S
58	Enterococcus spp.			R	R		R							R	R		S		R		S	R	S				R							S
59	Kebsiella spp.			R	R		R	R	R			R			I	S	R	R			R				S	R	R	R				S	S				R
59	Pseudomonas spp.			R	R		S	R	R	S		R			R	S	S	S			R				R	R	S	S
59	Enterococcus spp.			R	R		R							R	R		R		R		S	S	S				R							S
60	Escherichia coli
60	Enterococcus spp.
61	Kebsiella spp.			R	S		S		S			S			S	S	S				S				S	S	S	S
62	Anaerobes	S					S								S																R
63	Coagulase negative Staphylococci	R	R					R	R					R			R		R		S	S	S	R	R	R	R			S				S
64	Coagulase negative Staphylococci	R	R					R	R					R			R		R		S	S	S	R	R	R	R			R				S
64	Staphylococcus aureus	R	S					S	S					S			S		S		S	S		S	S		S			S				S
65	no isolates
66	other Enterbacteriaceae
66	Coagulase negative Staphylococci
67	Enterococcus spp.			S	S		S							R	S		R		R		S	S	S				R							S
68	Coagulase negative Staphylococci	R	R					R	R					R			S		S			S		R	S	S	S			S				S
68	Viridans Streptococci	S		S	S		S	S	S			S	S	R			R		R					R	S		S
69	other Enterbacteriaceae			R	R		R		R			R			S	S	S	S			S				S	S	S	S				S	S
70	Coagulase negative Staphylococci	R	R					R	R					R			R		R		S	S	S	R	S	S	R			S				S
70	Anaerobes	S					S								S						S	S		S							R
71	Enterococcus spp.			S	S		S							S	S				S		S	S	S				S			I				S
72	Enterococcus spp.			R	R		R							R	R		S		R		S	R	S				R							S
72	other Enterbacteriaceae			R	R		S		R			S			S	S	S				I				S	S	S	S
73	other Enterbacteriaceae			R	R		R		R			R			S	S	S				R				R	S	R	R
74	Kebsiella spp.			R	S		S		S			S			S	S	S				S				S	S	S	S
74	Enterococcus spp.			R	R		R							R	R		R		S		S	R	S				R							S	S
74	Enterococcus spp.			R	R		R		R			S			S	S	S	S			S				S	S	S	S				S
75	Enterococcus spp.			R	R		R							R	R		R		S		S	R	S				R							S
76	no isolates
77	Viridans Streptococci	S		S	S		S	S	S			S	S	S			S		S			S		S	S		S
78	other Enterbacteriaceae			R	I		S		S			S	S		S	S	S	S			S				S		S	S
79	no isolates
80	Enterococcus spp.			S	S		S							R	S		R		R		S	S	S				R
80	Pseudomonas spp.						S			S	S				S	S	S	S								S	R	R				S	S
80	other Enterbacteriaceae			R	R		R		R			R	R		S	S	S	S			S				S		S	S
81	Enterococcus spp.			S	S		S							I	S		S		R		S	S	S				S							S
81	Escherichia coli			S	S		S		S			S			S	S	S				S				S	S	R	R
81	other gram negativ species			S										S	S		S		S			R		S	R		S
82	Coagulase negative Staphylococci	R	R					R	R					R			S		S		S	S		S	R	S	R			S				S
82	Escherichia coli			S	S		S		S			S			S	S	S				S				S	S	S	S
83	Enterococcus spp.			R	R		R							R	R		R					R	S				R							S	S
83	other Enterbacteriaceae			R	R	R	R		R			R			S	S	S	S			S				S	S	I	S				S
84	Escherichia coli			R	R		I		I			S			S	S	S				S				S	S	S	S
85	no isolates
86	Viridans Streptococci	S		S	S		S	S	S			S	S	S			R		S			S		S	S		S
