# Supplementary material for: The role of Enterococcus spp. and multidrug-resistant bacteria causing pyogenic liver abscesses
Source: BMC Infect Dis. 2017 Jun 26;17:450. doi: 10.1186/s12879-017-2543-1 (PMC5485679; doi:10.1186/s12879-017-2543-1)
Supplement: Supplementary file 6 — Overview of fungal isolates and their susceptibility profile. (XLSX 47 kb) [file 12879_2017_2543_MOESM6_ESM.xlsx]

## Sheet: SI Table 2A
Abbreviations
Abbreviation	Full name
R	resistant
I	intermediate
S	susceptible

## Sheet: SI Table 2B
Overview of fungal isolates and their susceptibility profile
patient#	Fungus	Amphotericin	5 Flucytosin	Caspofungin	Micafungin	Fluoconazole	Voriconazole
1	Candida glabrata	S	S			R	S
2	Candida albicans	S		S		S	S
5	Candida albicans	S		S		S	S
6	Candida albicans	S		S		S	S
18	Candida albicans	S		S		S	S
21	Candida albicans	S		S		S	S
30	Candida albicans	S		S		S	S
36	Candida glabrata	S		S	S	R
36	Candida albicans	S		S		S	S
38	Candida kursei	S	I			R	S
38	Candida albicans	S		S		S	S
44	Candida albicans	S		S		S	S
45	Candida albicans	S		S		S	S
52	Candida albicans	S	S	S		S	S
56	Candida glabrata	S	S			R	R
56	Candida albicans	S		S		S	S
67	Candida inconspicua	S	S			S	S
70	Candida inconspicua	S	S	S		S	S
71	Candida albicans	S		S		S	S
72	Candida albicans	S		S		S	S
73	Candida glabrata	S	S	S	S	R	S
74	Candida glabrata	S	S	S		R	S
74	Candida albicans	S		S		S	S
80	Candida albicans	S		S		S	S
83	Candida kursei	S	I	S	S	R	S
